# Supplementary material for: Organizational and Individual Interventions for Managing Work-Related Stress in Healthcare Professionals: A Systematic Review
Source: Medicina (Kaunas). 2023 Oct 20;59(10):1866. doi: 10.3390/medicina59101866 (PMC10608642; doi:10.3390/medicina59101866)
Supplement: Supplementary file 1 [file medicina-59-01866-s001.zip]

Archive with 1 entries (1 files):
- medicina-2619029-supplementary.pdf
